# Supplementary material for: Potential Strategies Applied by Metschnikowia bicuspidata to Survive the Immunity of Its Crustacean Hosts
Source: Pathogens. 2025 Jan 18;14(1):95. doi: 10.3390/pathogens14010095 (PMC11768211; doi:10.3390/pathogens14010095)
Supplement: Supplementary file 1 [file pathogens-14-00095-s001.zip]

Archive with 6 entries (6 files):
- Supp. Figures-revised.pptx
- Table S1.docx
- Table S2.docx
- Table S3.xlsx
- Table S4.xlsx
- Table S5.xlsx
