# Supplementary material for: Potential Strategies Applied by Metschnikowia bicuspidata to Survive the Immunity of Its Crustacean Hosts
Source: Pathogens. 2025 Jan 18;14(1):95. doi: 10.3390/pathogens14010095 (PMC11768211; doi:10.3390/pathogens14010095)
Supplement: Supplementary file 1 [file pathogens-14-00095-s001.zip › Table S3.xlsx]

## Sheet: biomarker
Table S3. Informations of the DEGs subjected to the qRT-PCR verification
gene symbol	gene_name	C1_FPKM	C1_count	C2_FPKM	C2_count	T1_FPKM	T1_count	T2_FPKM	T2_count	T3_FPKM	T3_count	FDR	log2FC	regulated	COG_class	COG_class_annotation	GO_annotation	KEGG_annotation	KEGG_pathway_annotation	KOG_class	KOG_class_annotation	Pfam_annotation	Swiss_Prot_annotation	eggNOG_class	eggNOG_class_annotation	NR_annotation	GO_second_level_annotation
MC	METBIDRAFT_46728	63.3181	2244	22.5002	852	578.346	18014	411.44	13831	154.616	4246	0.000170095	3.22449	up	--	--	Molecular Function: ATP transmembrane transporter activity (GO:0005347);; Cellular Component: integral component of membrane (GO:0016021);;	K15100|1.9e-155|caur:CJI97_004428|K15100 solute carrier family 25 (mitochondrial citrate transporter), member 1 | (RefSeq) succinate/fumarate mitochondrial transporter	--	[C]	Energy production and conversion	Mitochondrial carrier protein	Succinate/fumarate mitochondrial transporter OS=Saccharomyces cerevisiae (strain ATCC 204508 / S288c) OX=559292 GN=SFC1 PE=1 SV=2	C	Energy production and conversion	mitochondrial carrier [Metschnikowia bicuspidata var. bicuspidata NRRL YB-4993]	biological process: single-organism process (GO:0044699);; biological process: localization (GO:0051179);; molecular function: transporter activity (GO:0005215);; cellular component: membrane (GO:0016020);; cellular component: membrane part (GO:0044425)
ACY	METBIDRAFT_76426	32.6642	2810	15.1681	1394	333.301	25202	234.262	19117	57.3204	3822	0.0017632	3.19301	up	--	--	Molecular Function: transferase activity, transferring acyl groups (GO:0016746);;	K00624|0.0e+00|clu:CLUG_04482|K00624 carnitine O-acetyltransferase [EC:2.3.1.7] | (RefSeq) hypothetical protein	Peroxisome (ko04146)	[I]	Lipid transport and metabolism	Choline/Carnitine o-acyltransferase	Putative mitochondrial carnitine O-acetyltransferase OS=Saccharomyces cerevisiae (strain ATCC 204508 / S288c) OX=559292 GN=YAT1 PE=1 SV=2	I	Lipid transport and metabolism	acyltransferase ChoActase/COT/CPT [Metschnikowia bicuspidata var. bicuspidata NRRL YB-4993]	molecular function: catalytic activity (GO:0003824)
GST	METBIDRAFT_76577	132.517	8289	52.7462	3525	987.239	54281	675.87	40106	335.533	16265	0.000122001	2.91837	up	[G]	Carbohydrate transport and metabolism	Cellular Component: integral component of membrane (GO:0016021);; Molecular Function: transmembrane transporter activity (GO:0022857);;	K08150|7.6e-51|wse:WALSEDRAFT_60249|K08150 MFS transporter, SP family, solute carrier family 2 (myo-inositol transporter), member 13 | (RefSeq) general substrate transporter	--	[R]	General function prediction only	Sugar (and other) transporter	High-affinity glucose transporter HXT2 OS=Saccharomyces cerevisiae (strain ATCC 204508 / S288c) OX=559292 GN=HXT2 PE=1 SV=1	P	Inorganic ion transport and metabolism	general substrate transporter [Metschnikowia bicuspidata var. bicuspidata NRRL YB-4993]	cellular component: membrane (GO:0016020);; cellular component: membrane part (GO:0044425);; biological process: localization (GO:0051179);; molecular function: transporter activity (GO:0005215)
ADY2	METBIDRAFT_79129	286.169	8347	111.067	3461	1888.94	48429	1316.31	36423	676.838	15299	0.000217936	2.77591	up	[C]	Energy production and conversion	Cellular Component: integral component of membrane (GO:0016021);;	K07034|1.1e-92|clu:CLUG_00653|K07034 uncharacterized protein | (RefSeq) hypothetical protein	--	--	--	GPR1/FUN34/yaaH family	Accumulation of dyads protein 2 OS=Saccharomyces cerevisiae (strain ATCC 204508 / S288c) OX=559292 GN=ADY2 PE=1 SV=1	S	Function unknown	hypothetical protein METBIDRAFT_79129 [Metschnikowia bicuspidata var. bicuspidata NRRL YB-4993]	cellular component: membrane (GO:0016020);; cellular component: membrane part (GO:0044425)
ZF	METBIDRAFT_33390	43.6565	1708	20.3359	850	303.675	10442	210.17	7800	90.7735	2752	0.000286938	2.72573	up	--	--	Molecular Function: nucleic acid binding (GO:0003676);;	--	--	--	--	Zinc finger, C2H2 type	Transcriptional regulator of yeast form adherence 4 OS=Candida albicans (strain SC5314 / ATCC MYA-2876) OX=237561 GN=TRY4 PE=2 SV=1	S	Function unknown	hypothetical protein METBIDRAFT_33390 [Metschnikowia bicuspidata var. bicuspidata NRRL YB-4993]	molecular function: binding (GO:0005488)
165	METBIDRAFT_165330	19.6685	597	32.9833	1070	4.03179	108	4.79202	138	5.86707	138	1.51404e-15	-2.36726	down	--	--	--	--	--	--	--	--	--	--	--	hypothetical protein METBIDRAFT_165330 [Metschnikowia bicuspidata var. bicuspidata NRRL YB-4993]	--
CMB	METBIDRAFT_46171	90.4315	3586	84.2867	3570	18.2812	638	19.3009	726	22.4042	689	2.50683e-49	-2.06209	down	--	--	Molecular Function: protein binding (GO:0005515);;	--	--	[OT]	Posttranslational modification, protein turnover, chaperones;; Signal transduction mechanisms	Carbohydrate/starch-binding module (family 21)	--	--	--	hypothetical protein METBIDRAFT_46171, partial [Metschnikowia bicuspidata var. bicuspidata NRRL YB-4993]	molecular function: binding (GO:0005488)
