# Supplementary material for: Potential Strategies Applied by Metschnikowia bicuspidata to Survive the Immunity of Its Crustacean Hosts
Source: Pathogens. 2025 Jan 18;14(1):95. doi: 10.3390/pathogens14010095 (PMC11768211; doi:10.3390/pathogens14010095)
Supplement: Supplementary file 1 [file pathogens-14-00095-s001.zip › Table S4.xlsx]

## Sheet: Table1
Table S4. Statistics of the sequencing data
sample	Clean reads	Q20	Q30	Exon	Intron	Intergenic	GC content	Mapped Reads	Uniq Mapped Reads	Multiple Map Reads	Reads Map to '+'	Reads Map to '-'
C1	47 559 760	97.97	97.17	88.2	1	10.8	52.91	41,307,891 (86.85%)	41,110,784 (86.44%)	197,107 (0.41%)	20,821,635 (43.78%)	20,789,395 (43.71%)
C2	51 757 346	97.91	94.01	87.47	1.06	11.47	52.45	44,544,240 (86.06%)	44,324,319 (85.64%)	219,921 (0.42%)	22,453,000 (43.38%)	22,373,124 (43.23%)
C3	39 074 022	97.87	93.91	89.78	0.86	9.36	52.25	34,257,066 (87.67%)	34,112,421 (87.30%)	144,645 (0.37%)	17,253,773 (44.16%)	17,201,985 (44.02%)
T1	45 580 110	97.69	93.56	89.94	0.84	9.22	51.72	35,763,806 (78.46%)	35,608,580 (78.12%)	155,226 (0.34%)	18,002,967 (39.50%)	17,973,530 (39.43%)
T2	48 365 176	97.72	93.72	90.04	0.83	9.13	51.8	38,559,133 (79.72%)	38,407,656 (79.41%)	151,477 (0.31%)	19,401,456 (40.11%)	19,364,232 (40.04%)
T3	41 620 516	97.57	93.36	89.98	0.85	9.17	51.63	31,571,162 (75.85%)	31,426,000 (75.51%)	145,162 (0.35%)	15,896,485 (38.19%)	15,871,771 (38.13%)
Note:
Q20: Percentage of bases with Clean Data mass values greater than or equal to 20
Q30: Percentage of bases with Clean Data mass values greater than or equal to 30
Exon: Percentage of Mapped Reads in exonic regions of the reference genome
Intron: Percentage of Mapped Reads in intronic regions of the reference genome
Intergenic: Percentage of Mapped Reads in intergenic regions of the reference genome
Mapped Reads: the number of Reads compared to the reference genome and the percentage of Clean Reads.
Uniq Mapped Reads: the number of Reads compared to the unique position of the reference genome and the percentage of Clean Reads.
Multiple Map Reads: the number of Reads that match to multiple locations in the reference genome and the percentage of Clean Reads.
Reads Map to '+': the number of Reads compared to the positive strand of the reference genome and the percentage of Clean Reads
Reads Map to '-': the number of Reads compared to the negative strand of the reference genome and the percentage of Clean Reads.
