# Supplementary material for: Potential Strategies Applied by Metschnikowia bicuspidata to Survive the Immunity of Its Crustacean Hosts
Source: Pathogens. 2025 Jan 18;14(1):95. doi: 10.3390/pathogens14010095 (PMC11768211; doi:10.3390/pathogens14010095)
Supplement: Supplementary file 1 [file pathogens-14-00095-s001.zip › Table S5.xlsx]

## Sheet: UP-KEGG
Table S5. Genes involved in the most enriched KEGG pathways (except for Ribosome and Ribosomal biogenesis in eukaryotes)
Carbon Metabolism	Annotation 1	Annotation 2	Annotation 3	Annotation 4
gene-METBIDRAFT_10843	isocitrate lyase
gene-METBIDRAFT_108815	phosphoenolpyruvate carboxykinase (ATP)
gene-METBIDRAFT_11986	Fructose-1-6-bisphosphatase, N-terminal domain	Fructose-1,6-bisphosphatase OS=Kluyveromyces lactis (strain ATCC 8585 / CBS 2359 / DSM 70799 / NBRC 1267 / NRRL Y-1140 / WM37) OX=284590 GN=FBP1 PE=3 SV=2
gene-METBIDRAFT_12194	Sugar transporter STL1
gene-METBIDRAFT_12231	phosphoglycerate kinase
gene-METBIDRAFT_13727	Alanine-glyoxylate aminotransferase 1
gene-METBIDRAFT_206598	Acyl-CoA oxidase
gene-METBIDRAFT_29661	Succinate dehydrogenase cytochrome B subunit, mitochondrial
gene-METBIDRAFT_30031	Citrate synthase, mitochondrial
gene-METBIDRAFT_31193	bisphosphoglycerate 2-phosphatase	fructose-2,6-bisphosphate 2-phosphatase	2,3-bisphosphoglycerate-dependent phosphoglycerate mutase	Broad-specificity phosphatase YOR283W
gene-METBIDRAFT_36346	Glucokinase-1
gene-METBIDRAFT_36363	Transaldolase/Fructose-6-phosphate aldolase
gene-METBIDRAFT_36947	Peroxisomal hydratase-dehydrogenase-epimerase	multifunctional beta-oxidation protein
gene-METBIDRAFT_39342	Acyl-CoA oxidase
gene-METBIDRAFT_39899	S-formylglutathione hydrolase
gene-METBIDRAFT_40966	Triosephosphate isomerase
gene-METBIDRAFT_42429	Succinate dehydrogenase [ubiquinone] cytochrome b small subunit, mitochondrial
gene-METBIDRAFT_43922	phosphopyruvate hydratase	Enolase 2
gene-METBIDRAFT_44376	Probable alanine aminotransferase, mitochondrial	Aminotransferase class I and II
gene-METBIDRAFT_44503	Succinate dehydrogenase [ubiquinone] cytochrome b small subunit, mitochondrial
gene-METBIDRAFT_44561	Acetyl-coenzyme A synthetase 1
gene-METBIDRAFT_46687	Malate dehydrogenase	Malate dehydrogenase, cytoplasmic OS=Candida albicans (strain SC5314 / ATCC MYA-2876) OX=237561 GN=MDH1 PE=1 SV=2
gene-METBIDRAFT_47778	putative glycerate dehydrogenase protein
gene-METBIDRAFT_48150	D-glycerate 3-kinase	Probable ATP-dependent kinase
gene-METBIDRAFT_76064	Amino acid (Serine) hydroxymethyltransferase	Amino acid transport and metabolism
gene-METBIDRAFT_76193	Ribose-phosphate pyrophosphokinase	Pentose phosphate pathway
gene-METBIDRAFT_76318	phosphoglycerate mutase activity	Phosphoglycerate mutase	2,3-bisphosphoglycerate-dependent phosphoglycerate mutase
gene-METBIDRAFT_76809	L-serine dehydratase	L-serine/L-threonine ammonia-lyase
gene-METBIDRAFT_78404	Carbamoyl-phosphate synthase L chain, ATP binding domain	Pyruvate carboxylase
gene-METBIDRAFT_92709	Malate synthase	Malate synthase, glyoxysomal OS=Candida tropicalis OX=5482 GN=PMS1 PE=3 SV=1
Oxidative phosphorylation
gene-METBIDRAFT_10607	Acyl carrier protein, mitochondrial
gene-METBIDRAFT_11576	ATP synthase subunit delta, mitochondrial
gene-METBIDRAFT_133809	Ubiquinol-cytochrome-c reductase complex subunit
gene-METBIDRAFT_30133	NADH dehydrogenase (ubiquinone) 1 alpha subcomplex subunit
gene-METBIDRAFT_31534	Inorganic pyrophosphatase, mitochondrial
gene-METBIDRAFT_35562	ATP synthase subunit e, mitochondrial
gene-METBIDRAFT_38491	Cytochrome c oxidase subunit 5A, mitochondrial	Cytochrome c oxidase subunit IV
gene-METBIDRAFT_38699	Acyl carrier protein, mitochondrial
gene-METBIDRAFT_39158	Cytochrome b-c1 complex subunit 9	Ubiquinol-cytochrome C reductase, UQCRX/QCR9 like
gene-METBIDRAFT_42035	ATP synthase subunit f, mitochondrial
gene-METBIDRAFT_42258	NADH-ubiquinone oxidoreductase 20.8 kDa subunit	NADH dehydrogenase (ubiquinone) 1 alpha subcomplex subunit 8
gene-METBIDRAFT_42429	Succinate dehydrogenase [ubiquinone] cytochrome b small subunit, mitochondrial
gene-METBIDRAFT_42513	Cytochrome b-c1 complex subunit 8
gene-METBIDRAFT_42881	Cytochrome b-c1 complex subunit Rieske, mitochondrial	Rieske [2Fe-2S] domain
gene-METBIDRAFT_43013	NADH-ubiquinone oxidoreductase 14.8 kDa subunit
gene-METBIDRAFT_44503	Succinate dehydrogenase [ubiquinone] cytochrome b small subunit, mitochondrial
gene-METBIDRAFT_47449	ATP synthase subunit K, mitochondrial
gene-METBIDRAFT_76218	Cytochrome c oxidase subunit 13, mitochondrial
gene-METBIDRAFT_76792	ATP synthase subunit H, mitochondrial
gene-METBIDRAFT_77996	ATP synthase subunit C	V-type proton ATPase 16 kDa proteolipid subunit
gene-METBIDRAFT_79161	ATP synthase delta (OSCP) subunit	ATP synthase subunit 5, mitochondrial
gene-METBIDRAFT_80011	ATP synthase subunit C	V-type proton ATPase subunit c
gene-METBIDRAFT_94133	Cytochrome c oxidase subunit VIIc
gene-METBIDRAFT_29661	Succinate dehydrogenase cytochrome B subunit, mitochondrial
Biosynthesis of amino acids
gene-METBIDRAFT_12231	Phosphoglycerate kinase
gene-METBIDRAFT_13267	Chorismate synthase	Phenylalanine, tyrosine and tryptophan biosynthesis
gene-METBIDRAFT_30031	Citrate synthase, mitochondrial
gene-METBIDRAFT_31193	Broad-specificity phosphatase	Carbohydrate transport and metabolism
gene-METBIDRAFT_32447	3-isopropylmalate dehydratase
gene-METBIDRAFT_32547	Ketol-acid reductoisomerase, mitochondrial
gene-METBIDRAFT_32725	Chorismate mutase	Phenylalanine, tyrosine and tryptophan biosynthesis
gene-METBIDRAFT_33462	Argininosuccinate synthase	Arginine biosynthesis
gene-METBIDRAFT_36212	Imidazoleglycerol-phosphate dehydratase	histidine biosynthetic process
gene-METBIDRAFT_36247	Branched-chain-amino-acid aminotransferase, cytosolic
gene-METBIDRAFT_36363	Transaldolase/Fructose-6-phosphate aldolase
gene-METBIDRAFT_38195	ATP phosphoribosyltransferase	histidine metabolism
gene-METBIDRAFT_40966	Triosephosphate isomerase
gene-METBIDRAFT_43922	phosphopyruvate hydratase	Enolase 2
gene-METBIDRAFT_44376	Aminotransferase class I and II	Probable alanine aminotransferase, mitochondrial	Arginine biosynthesis	Alanine, aspartate and glutamate metabolism
gene-METBIDRAFT_45953	2-isopropylmalate synthase
gene-METBIDRAFT_76064	Serine hydroxymethyltransferase, cytosolic	Glycine, serine and threonine metabolism
gene-METBIDRAFT_76193	Ribose-phosphate pyrophosphokinase	Pentose phosphate pathway
gene-METBIDRAFT_76318	phosphoglycerate mutase activity	Phosphoglycerate mutase	2,3-bisphosphoglycerate-dependent phosphoglycerate mutase
gene-METBIDRAFT_76809	L-serine dehydratase	L-serine/L-threonine ammonia-lyase	Amino acid transport and metabolism
gene-METBIDRAFT_78404	Carbamoyl-phosphate synthase L chain, ATP binding domain	Pyruvate carboxylase
gene-METBIDRAFT_78837	Aspartate/ornithine carbamoyltransferase, Asp/Orn binding domain	Ornithine carbamoyltransferase, mitochondrial	Arginine biosynthesis
Peroxisome
gene-METBIDRAFT_10059	Mpv17 / PMP22 family
gene-METBIDRAFT_134617	Copper/zinc superoxide dismutase (SODC)	Superoxide dismutase [Cu-Zn] 1
gene-METBIDRAFT_13727 Glyoxylate-Methane	Aminotransferase class-V	Alanine--glyoxylate aminotransferase 1	PLP-dependent transferase [Metschnikowia bicuspidata var. bicuspidata NRRL YB-4993]
gene-METBIDRAFT_177659	Peroxin 13, N-terminal region	Peroxisomal membrane protein PAS20
gene-METBIDRAFT_206598	Acyl-CoA oxidase
gene-METBIDRAFT_29553	Posttranslational modification, protein turnover, chaperones	Redoxin
gene-METBIDRAFT_32487	Peroxisomal biogenesis factor 11 (PEX11)	Peroxisomal membrane protein PMP27
gene-METBIDRAFT_33031	AMP-binding enzyme	Long-chain-fatty-acid--CoA ligase 2
gene-METBIDRAFT_35058	Mitochondrial carrier protein	Peroxisomal adenine nucleotide transporter 1
gene-METBIDRAFT_37233	Enoyl-CoA hydratase/isomerase	ClpP/crotonase [Metschnikowia bicuspidata var. bicuspidata NRRL YB-4993]
gene-METBIDRAFT_39141	Enoyl-CoA hydratase/isomerase	3,2-trans-enoyl-CoA isomerase	ClpP/crotonase [Metschnikowia bicuspidata var. bicuspidata NRRL YB-4993]
gene-METBIDRAFT_39342	Acyl-CoA oxidase
gene-METBIDRAFT_41461	Mevalonate kinase
gene-METBIDRAFT_47496	3-ketoacyl-CoA thiolase B, peroxisomal
gene-METBIDRAFT_76426	Choline/Carnitine o-acyltransferase	Putative mitochondrial carnitine O-acetyltransferase	acyltransferase ChoActase/COT/CPT [Metschnikowia bicuspidata var. bicuspidata NRRL YB-4993]
gene-METBIDRAFT_80062	Enoyl-(Acyl carrier protein) reductase	Peroxisomal 2,4-dienoyl-CoA reductase SPS19
gene-METBIDRAFT_37856	Mpv17 / PMP22 family	Protein SYM1
Glycolysis / Gluconeogenesis
gene-METBIDRAFT_106541	Alcohol dehydrogenase GroES-like domain	NADP-dependent alcohol dehydrogenase 7
gene-METBIDRAFT_108815	Phosphoenolpyruvate carboxykinase (ATP)
gene-METBIDRAFT_11369	Alcohol dehydrogenase GroES-like domain	Alcohol dehydrogenase 2
gene-METBIDRAFT_11986	Fructose-1-6-bisphosphatase, N-terminal domain	Fructose-1,6-bisphosphatase OS=Kluyveromyces lactis (strain ATCC 8585 / CBS 2359 / DSM 70799 / NBRC 1267 / NRRL Y-1140 / WM37) OX=284590 GN=FBP1 PE=3 SV=2
gene-METBIDRAFT_12194	Sugar transporter STL1
gene-METBIDRAFT_12231	Phosphoglycerate kinase
gene-METBIDRAFT_31193	bisphosphoglycerate 2-phosphatase	fructose-2,6-bisphosphate 2-phosphatase	2,3-bisphosphoglycerate-dependent phosphoglycerate mutase	Broad-specificity phosphatase YOR283W
gene-METBIDRAFT_36346	Glucokinase-1
gene-METBIDRAFT_37930	UDP-glucose 4-epimerase [Metschnikowia bicuspidata var. bicuspidata NRRL YB-4993]	Aldose 1-epimerase	Bifunctional protein gal10	cell wall synthesis
gene-METBIDRAFT_40489	Alcohol dehydrogenase GroES-like domain	Alcohol dehydrogenase 2
gene-METBIDRAFT_40966	Triosephosphate isomerase
gene-METBIDRAFT_42615	Zinc-binding dehydrogenase	NADP-dependent alcohol dehydrogenase
gene-METBIDRAFT_43922	phosphopyruvate hydratase
gene-METBIDRAFT_44561	Acetyl-coenzyme A synthetase 1
gene-METBIDRAFT_76318	phosphoglycerate mutase activity
gene-METBIDRAFT_78183	Alcohol dehydrogenase GroES-like domain	Alcohol dehydrogenase 1
Glyoxylate and dicarboxylate metabolism
gene-METBIDRAFT_10843	isocitrate lyase
gene-METBIDRAFT_12194	Sugar transporter STL1
gene-METBIDRAFT_13727	Alanine-glyoxylate aminotransferase 1
gene-METBIDRAFT_30031	Citrate synthase, mitochondrial
gene-METBIDRAFT_41472	D-isomer specific 2-hydroxyacid dehydrogenase, NAD binding domain	Glyoxylate reductase 1
gene-METBIDRAFT_44561	Acetyl-coenzyme A synthetase 1
gene-METBIDRAFT_46687	Malate dehydrogenase	Malate dehydrogenase, cytoplasmic OS=Candida albicans (strain SC5314 / ATCC MYA-2876) OX=237561 GN=MDH1 PE=1 SV=2
gene-METBIDRAFT_47778	putative glycerate dehydrogenase protein
gene-METBIDRAFT_48150	D-glycerate 3-kinase
gene-METBIDRAFT_76064	Amino acid (Serine) hydroxymethyltransferase
gene-METBIDRAFT_92709	Malate synthase	Malate synthase, glyoxysomal OS=Candida tropicalis OX=5482 GN=PMS1 PE=3 SV=1
Pyruvate metabolism
gene-METBIDRAFT_108815	phosphoenolpyruvate carboxykinase (ATP)
gene-METBIDRAFT_12194	Sugar transporter STL1
gene-METBIDRAFT_35629	Glyoxalase 3 OS=Candida albicans (strain SC5314 / ATCC MYA-2876) OX=237561 GN=GLX3 PE=1 SV=1	class I glutamine amidotransferase-like protein [Metschnikowia bicuspidata var. bicuspidata NRRL YB-4993]
gene-METBIDRAFT_42079	Acetyl-CoA carboxylase
gene-METBIDRAFT_42315	Putative NADPH-dependent methylglyoxal reductase GRP2
gene-METBIDRAFT_44561	Acetyl-coenzyme A synthetase 1
gene-METBIDRAFT_45953	2-isopropylmalate synthase
gene-METBIDRAFT_46250	Cytochrome b2, mitochondrial
gene-METBIDRAFT_46687	Malate dehydrogenase	Malate dehydrogenase, cytoplasmic OS=Candida albicans (strain SC5314 / ATCC MYA-2876) OX=237561 GN=MDH1 PE=1 SV=2
gene-METBIDRAFT_78404	Carbamoyl-phosphate synthase L chain, ATP binding domain	Pyruvate carboxylase
gene-METBIDRAFT_92709	Malate synthase	Malate synthase, glyoxysomal OS=Candida tropicalis OX=5482 GN=PMS1 PE=3 SV=1
Methane metabolism
gene-METBIDRAFT_11986	Fructose-1-6-bisphosphatase, N-terminal domain	Fructose-1,6-bisphosphatase OS=Kluyveromyces lactis (strain ATCC 8585 / CBS 2359 / DSM 70799 / NBRC 1267 / NRRL Y-1140 / WM37) OX=284590 GN=FBP1 PE=3 SV=2
gene-METBIDRAFT_13727	Alanine-glyoxylate aminotransferase 1
gene-METBIDRAFT_31193	bisphosphoglycerate 2-phosphatase	fructose-2,6-bisphosphate 2-phosphatase	2,3-bisphosphoglycerate-dependent phosphoglycerate mutase	Broad-specificity phosphatase YOR283W
gene-METBIDRAFT_39899	S-formylglutathione hydrolase
gene-METBIDRAFT_43922	phosphopyruvate hydratase	Enolase 2
gene-METBIDRAFT_44561	Acetyl-coenzyme A synthetase 1
gene-METBIDRAFT_47778	putative glycerate dehydrogenase protein
gene-METBIDRAFT_76064	Amino acid (Serine) hydroxymethyltransferase	Amino acid transport and metabolism
gene-METBIDRAFT_76318	phosphoglycerate mutase activity	Phosphoglycerate mutase	2,3-bisphosphoglycerate-dependent phosphoglycerate mutase
Fatty acid metabolism
gene-METBIDRAFT_113223	Elongation of fatty acids protein 3	GNS1/SUR4 membrane protein [Metschnikowia bicuspidata var. bicuspidata NRRL YB-4993]
gene-METBIDRAFT_206598	Acyl-CoA oxidase
gene-METBIDRAFT_29252	3-oxo-5-alpha-steroid 4-dehydrogenase	Putative enoyl reductase C646.07c
gene-METBIDRAFT_33031	AMP-binding enzyme	Long-chain-fatty-acid--CoA ligase 2
gene-METBIDRAFT_39342	Acyl-CoA oxidase
gene-METBIDRAFT_42022	Protein tyrosine phosphatase-like protein, PTPLA	Probable very-long-chain (3R)-3-hydroxyacyl-CoA dehydratase
gene-METBIDRAFT_42079	Acetyl-CoA carboxylase
gene-METBIDRAFT_47496	3-ketoacyl-CoA thiolase B, peroxisomal
Fatty acid degradation
gene-METBIDRAFT_11369	Alcohol dehydrogenase GroES-like domain	Alcohol dehydrogenase 2
gene-METBIDRAFT_206598	Acyl-CoA oxidase
gene-METBIDRAFT_33031	AMP-binding enzyme	Long-chain-fatty-acid--CoA ligase 2
gene-METBIDRAFT_39141	Enoyl-CoA hydratase/isomerase	3,2-trans-enoyl-CoA isomerase	ClpP/crotonase [Metschnikowia bicuspidata var. bicuspidata NRRL YB-4993]
gene-METBIDRAFT_39342	Acyl-CoA oxidase
gene-METBIDRAFT_40489	Alcohol dehydrogenase GroES-like domain	Alcohol dehydrogenase 2
gene-METBIDRAFT_47496	3-ketoacyl-CoA thiolase B, peroxisomal
gene-METBIDRAFT_78183	Alcohol dehydrogenase GroES-like domain	Alcohol dehydrogenase 1
Citrate cycle (TCA cycle)
gene-METBIDRAFT_108815	phosphoenolpyruvate carboxykinase (ATP)
gene-METBIDRAFT_12194	Sugar transporter STL1
gene-METBIDRAFT_29661	Succinate dehydrogenase cytochrome B subunit, mitochondrial
gene-METBIDRAFT_30031	Citrate synthase, mitochondrial
gene-METBIDRAFT_42429	Succinate dehydrogenase [ubiquinone] cytochrome b small subunit, mitochondrial
gene-METBIDRAFT_44503	Succinate dehydrogenase [ubiquinone] cytochrome b small subunit, mitochondrial
gene-METBIDRAFT_46687	Malate dehydrogenase	Malate dehydrogenase, cytoplasmic OS=Candida albicans (strain SC5314 / ATCC MYA-2876) OX=237561 GN=MDH1 PE=1 SV=2
gene-METBIDRAFT_78404	Carbamoyl-phosphate synthase L chain, ATP binding domain	Pyruvate carboxylase
Biosynthesis of unsaturated fatty acids
gene-METBIDRAFT_113223	Elongation of fatty acids protein 3	GNS1/SUR4 membrane protein [Metschnikowia bicuspidata var. bicuspidata NRRL YB-4993]
gene-METBIDRAFT_206598	Acyl-CoA oxidase
gene-METBIDRAFT_29252	3-oxo-5-alpha-steroid 4-dehydrogenase	Putative enoyl reductase C646.07c
gene-METBIDRAFT_34921	Peroxisomal acyl-coenzyme A thioester hydrolase 1	Thioesterase/thiol ester dehydrase-isomerase [Metschnikowia bicuspidata var. bicuspidata NRRL YB-4993]
gene-METBIDRAFT_39342	Acyl-CoA oxidase
gene-METBIDRAFT_42022	Protein tyrosine phosphatase-like protein, PTPLA	Probable very-long-chain (3R)-3-hydroxyacyl-CoA dehydratase
gene-METBIDRAFT_47496	3-ketoacyl-CoA thiolase B, peroxisomal
Galactose metabolism
gene-METBIDRAFT_35015	galactose-1-phosphate uridyl transferase [Metschnikowia bicuspidata var. bicuspidata NRRL YB-4993]
gene-METBIDRAFT_36346	Glucokinase-1
gene-METBIDRAFT_37930	UDP-glucose 4-epimerase [Metschnikowia bicuspidata var. bicuspidata NRRL YB-4993]	Aldose 1-epimerase	Bifunctional protein gal10	cell wall synthesis
gene-METBIDRAFT_40756	Alpha amylase, catalytic domain	Alpha-glucosidase
gene-METBIDRAFT_63305	Galactokinase [Metschnikowia bicuspidata var. bicuspidata NRRL YB-4993]
Pentose and glucuronate interconversions
gene-METBIDRAFT_106541	Alcohol dehydrogenase GroES-like domain	NADP-dependent alcohol dehydrogenase 7
gene-METBIDRAFT_133266	D-arabinitol 2-dehydrogenase [ribulose-forming]
gene-METBIDRAFT_206499	Enoyl-(Acyl carrier protein) reductase	D-arabinitol 2-dehydrogenase [ribulose-forming]
gene-METBIDRAFT_32846	Protein-lysine N-methyltransferase EFM2
gene-METBIDRAFT_42615	Zinc-binding dehydrogenase	NADP-dependent alcohol dehydrogenase
Valine, leucine and isoleucine biosynthesis
gene-METBIDRAFT_32447	3-isopropylmalate dehydratase
gene-METBIDRAFT_32547	Ketol-acid reductoisomerase, mitochondrial
gene-METBIDRAFT_36247	Branched-chain-amino-acid aminotransferase, cytosolic
gene-METBIDRAFT_45953	2-isopropylmalate synthase
gene-METBIDRAFT_76809	L-serine dehydratase	L-serine/L-threonine ammonia-lyase	Amino acid transport and metabolism
Thiamine metabolism
gene-METBIDRAFT_31430	Low molecular weight phosphotyrosine protein phosphatase
gene-METBIDRAFT_31512	adenylate kinase 1 [Metschnikowia bicuspidata var. bicuspidata NRRL YB-4993]
gene-METBIDRAFT_42056	Thiamin pyrophosphokinase [Metschnikowia bicuspidata var. bicuspidata NRRL YB-4993]
gene-METBIDRAFT_47967	Thiamine thiazole synthase
gene-METBIDRAFT_78495	Thiamine biosynthetic bifunctional enzyme	TMP-TENI-domain-containing protein [Metschnikowia bicuspidata var. bicuspidata NRRL YB-4993]
Fatty acid elongation
gene-METBIDRAFT_113223	Elongation of fatty acids protein 3	GNS1/SUR4 membrane protein [Metschnikowia bicuspidata var. bicuspidata NRRL YB-4993]
gene-METBIDRAFT_29252	3-oxo-5-alpha-steroid 4-dehydrogenase	Putative enoyl reductase C646.07c
gene-METBIDRAFT_34921	Peroxisomal acyl-coenzyme A thioester hydrolase 1	Thioesterase/thiol ester dehydrase-isomerase [Metschnikowia bicuspidata var. bicuspidata NRRL YB-4993]
gene-METBIDRAFT_42022	Protein tyrosine phosphatase-like protein, PTPLA	Probable very-long-chain (3R)-3-hydroxyacyl-CoA dehydratase
alpha-Linolenic acid metabolism
gene-METBIDRAFT_206598	Acyl-CoA oxidase
gene-METBIDRAFT_39342	Acyl-CoA oxidase
gene-METBIDRAFT_47496	3-ketoacyl-CoA thiolase B, peroxisomal
gene-METBIDRAFT_79530	Dehydrogenase azaJ	GroES-like protein [Metschnikowia bicuspidata var. bicuspidata NRRL YB-4993]

## Sheet: DOWN-KEGG
MAPK signaling pathway - yeast	Annotation 1	Annotation 2	Annotation 3
gene-METBIDRAFT_11928	Transcription factor CPH1 OS=Candida albicans
gene-METBIDRAFT_139156	High osmolarity signaling protein SHO1 OS=Clavispora lusitaniae
gene-METBIDRAFT_14222	Dual specificity protein tyrosine phosphatase CCP1 OS=Candida albicans	Defense mechanisms
gene-METBIDRAFT_208478	Serine/threonine-protein kinase CLA4 OS=Candida albicans
gene-METBIDRAFT_27756	Serine/threonine-protein kinase PKH2 OS=Candida albicans
gene-METBIDRAFT_32328	Serine/threonine-protein kinase STE20 OS=Debaryomyces hansenii
gene-METBIDRAFT_32415	General transcriptional corepressor CYC8 OS=Saccharomyces cerevisiae
gene-METBIDRAFT_34905	Mitosis inhibitor protein kinase SWE1 OS=Candida albicans
gene-METBIDRAFT_36909	Rho-type GTPase-activating protein 1 Saccharomyces cerevisiae
gene-METBIDRAFT_42815	Bud emergence protein 1 OS=Saccharomyces cerevisiae
gene-METBIDRAFT_44843	Guanine nucleotide-binding protein subunit alpha OS=Candida albicans
gene-METBIDRAFT_45115	Protein STE50 OS=Saccharomyces cerevisiae
gene-METBIDRAFT_47273	Transcription activator TEC1 OS=Candida albicans
gene-METBIDRAFT_50157	Serine/threonine-protein kinase HSL1 OS=Candida albicans
gene-METBIDRAFT_78379	Transcription factor CPH1 OS=Candida albicans
gene-METBIDRAFT_79487	Tyrosine-protein phosphatase 3 OS=Saccharomyces cerevisiae
gene-METBIDRAFT_90700	M-phase inducer phosphatase OS=Schizosaccharomyces pombe
Cell-cycle
gene-METBIDRAFT_221572	Mitotic spindle checkpoint component mad3 OS=Schizosaccharomyces pombe
gene-METBIDRAFT_32415	General transcriptional corepressor CYC8 OS=Saccharomyces cerevisiae
gene-METBIDRAFT_33507	Regulatory protein PHO2 OS=Saccharomyces cerevisiae
gene-METBIDRAFT_33650	Nuc-1 negative regulatory protein preg OS=Neurospora crassa	PHO80
gene-METBIDRAFT_34905	Mitosis inhibitor protein kinase SWE1 OS=Candida albicans
gene-METBIDRAFT_36141	Mitotic check point protein BUB2 OS=Saccharomyces cerevisiae
gene-METBIDRAFT_36327	origin recognition complex, subunit 6
gene-METBIDRAFT_36838	G2/mitotic-specific cyclin-4 OS=Candida albicans
gene-METBIDRAFT_37473	Homeobox protein YHP1 OS=Saccharomyces cerevisiae
gene-METBIDRAFT_38584	hypothetical protein METBIDRAFT_38584 [Metschnikowia bicuspidata	cell cycle
gene-METBIDRAFT_50157	Serine/threonine-protein kinase HSL1 OS=Candida albicans
gene-METBIDRAFT_76773	Guanine nucleotide exchange factor LTE1 OS=Candida glabrata
gene-METBIDRAFT_79623	Probable maintenance of ploidy protein mob1 OS=Neurospora crassa
gene-METBIDRAFT_85314	Serine/threonine-protein kinase GIN4 OS=Candida albicans
gene-METBIDRAFT_90700	M-phase inducer phosphatase OS=Schizosaccharomyces pombe
Protein processing in endoplasmic reticulum
gene-METBIDRAFT_118181	Protein transport protein SEC23 OS=Meyerozyma guilliermondii
gene-METBIDRAFT_28401	Guanine nucleotide-exchange factor SEC12 OS=Saccharomyces cerevisiae
gene-METBIDRAFT_33322	Protein transport protein SEC31 OS=Debaryomyces hansenii
gene-METBIDRAFT_40085	Protein disulfide-isomerase OS=Saccharomyces cerevisiae
gene-METBIDRAFT_42657	DnaJ-domain-containing protein [Metschnikowia bicuspidata var. bicuspidata NRRL YB-4993]
gene-METBIDRAFT_45100	DnaJ-domain-containing protein [Metschnikowia bicuspidata var. bicuspidata NRRL YB-4993]
gene-METBIDRAFT_45511	DnaJ protein homolog xdj1 OS=Schizosaccharomyces pombe
gene-METBIDRAFT_47328	Hsp70 nucleotide exchange factor FES1 OS=Scheffersomyces stipitis (strain ATCC 58785 / CBS 6054 / NBRC 10063 / NRRL Y-11545) OX=322104 GN=FES1 PE=3 SV=1
gene-METBIDRAFT_74059	DnaJ-domain-containing protein [Metschnikowia bicuspidata var. bicuspidata NRRL YB-4993]
gene-METBIDRAFT_78679	Putative ERAD-associated E3 ubiquitin-protein ligase component OS=Schizosaccharomyces pombe
gene-METBIDRAFT_79817	Protein transport protein SEC24 OS=Debaryomyces hansenii
RNA degradation
gene-METBIDRAFT_108669	General negative regulator of transcription subunit 4 OS=Saccharomyces cerevisiae
gene-METBIDRAFT_35408	Exosome complex component RRP42 OS=Saccharomyces cerevisiae
gene-METBIDRAFT_37808	CobW/HypB/UreG, nucleotide-binding domain
gene-METBIDRAFT_40419	ATP-dependent RNA helicase DHH1 OS=Scheffersomyces stipitis
gene-METBIDRAFT_44950	mRNA-decapping enzyme subunit 2 OS=Ashbya gossypii
gene-METBIDRAFT_45105	Exosome complex protein LRP1 OS=Saccharomyces cerevisiae
gene-METBIDRAFT_64594	PAN2-PAN3 deadenylation complex subunit PAN3 OS=Debaryomyces hansenii
gene-METBIDRAFT_76348	LOG family protein YJL055W OS=Saccharomyces cerevisiae	Possible lysine decarboxylase
gene-METBIDRAFT_9960	PAN2-PAN3 deadenylation complex catalytic subunit PAN2 OS=Debaryomyces hansenii
Autophagy - yeast
gene-METBIDRAFT_15587	Ubiquitin-like protein ATG12 OS=Meyerozyma guilliermondii
gene-METBIDRAFT_17838	SNF1-activating kinase 1 OS=Saccharomyces cerevisiae
gene-METBIDRAFT_24769	Phosphatidylinositol 3-kinase VPS34 OS=Candida albicans OX=5476 GN=VPS34 PE=3 SV=1
gene-METBIDRAFT_35216	Target of rapamycin complex 1 subunit KOG1 OS=Saccharomyces cerevisiae
gene-METBIDRAFT_37572	Putative serine/threonine-protein kinase YPL150W OS=Saccharomyces cerevisiae
gene-METBIDRAFT_39147	E3 ubiquitin-protein ligase PEP5 OS=Saccharomyces cerevisiae
gene-METBIDRAFT_44477	cAMP-dependent protein kinase type 2
gene-METBIDRAFT_78918	Cell surface mannoprotein MP65
gene-METBIDRAFT_87063	Vacuolar morphogenesis protein 6
Endocytosis
gene-METBIDRAFT_12960	Verprolin OS=Saccharomyces cerevisiae
gene-METBIDRAFT_18164	Protein GTS1 OS=Saccharomyces cerevisiae
gene-METBIDRAFT_33784	ADP-ribosylation factor GTPase-activating protein effector protein 1
gene-METBIDRAFT_40151	ENTH domain-containing protein C794.11c OS=Schizosaccharomyces pombe
gene-METBIDRAFT_41191	Ingression protein fic1 OS=Schizosaccharomyces pombe
gene-METBIDRAFT_43999	ENTH domain	Epsin-2 OS=Saccharomyces cerevisiae (strain ATCC 204508 / S288c) OX=559292 GN=ENT2 PE=1 SV=1
gene-METBIDRAFT_77168	ADP-ribosylation factor GTPase-activating protein GLO3
gene-METBIDRAFT_86769	Vacuolar protein sorting-associated protein 27
Pyruvate metabolism
gene-METBIDRAFT_164564	NAD-dependent malic enzyme, mitochondrial
gene-METBIDRAFT_30113	Malate dehydrogenase, peroxisomal	lactate/malate dehydrogenase, NAD binding domain
gene-METBIDRAFT_40567	Pyruvate kinase OS=Debaryomyces hansenii
gene-METBIDRAFT_42115	Fumarate hydratase, mitochondrial OS=Saccharomyces cerevisiae (strain ATCC 204508 / S288c) OX=559292 GN=FUM1 PE=1 SV=2	fumarase converts fumaric acid to L-malic acid in the TCA cycle [Metschnikowia bicuspidata var. bicuspidata NRRL YB-4993]
gene-METBIDRAFT_81264	Pyruvate dehydrogenase complex protein X component, mitochondrial
Hippo signaling pathway - multiple species
gene-METBIDRAFT_32328	Serine/threonine-protein kinase STE20 OS=Debaryomyces hansenii
gene-METBIDRAFT_44200	L domain-like protein [Metschnikowia bicuspidata var. bicuspidata NRRL YB-4993]
gene-METBIDRAFT_47273	Transcription activator TEC1 OS=Candida albicans
gene-METBIDRAFT_79623	Probable maintenance of ploidy protein mob1 OS=Neurospora crassa
Citrate cycle (TCA cycle)
gene-METBIDRAFT_30113	Malate dehydrogenase, peroxisomal	lactate/malate dehydrogenase, NAD binding domain
gene-METBIDRAFT_39988	Succinate dehydrogenase [ubiquinone] iron-sulfur subunit, mitochondrial OS=Candida glabrata
gene-METBIDRAFT_42115	Fumarate hydratase, mitochondrial OS=Saccharomyces cerevisiae (strain ATCC 204508 / S288c) OX=559292 GN=FUM1 PE=1 SV=2	fumarase converts fumaric acid to L-malic acid in the TCA cycle [Metschnikowia bicuspidata var. bicuspidata NRRL YB-4993]
gene-METBIDRAFT_81264	Pyruvate dehydrogenase complex protein X component, mitochondrial
Basal transcription factors
gene-METBIDRAFT_134619	General transcription and DNA repair factor IIH subunit TFB1 OS=Saccharomyces cerevisiae (strain ATCC 204508 / S288c) OX=559292 GN=TFB1 PE=1 SV=1
gene-METBIDRAFT_45232	Transcription initiation factor IIE subunit beta OS=Saccharomyces cerevisiae
gene-METBIDRAFT_77381	Transcription initiation factor TFIID subunit 3 OS=Saccharomyces cerevisiae
gene-METBIDRAFT_79127	Transcription initiation factor TFIID subunit 7 OS=Saccharomyces cerevisiae (strain ATCC 204508 / S288c) OX=559292 GN=TAF7 PE=1 SV=1
Sphingolipid metabolism
gene-METBIDRAFT_11046	Sphingolipid C4-hydroxylase SUR2 OS=Saccharomyces cerevisiae (strain ATCC 204508 / S288c) OX=559292 GN=SUR2 PE=1 SV=1
gene-METBIDRAFT_78918	Cell surface mannoprotein MP65
gene-METBIDRAFT_79750	Sphingolipid delta(4)-desaturase OS=Candida albicans (strain SC5314 / ATCC MYA-2876) OX=237561 GN=DES1 PE=1 SV=1
Porphyrin and chlorophyll metabolism
gene-METBIDRAFT_110660	Porphobilinogen deaminase OS=Debaryomyces hansenii
gene-METBIDRAFT_29822	Glutamate--tRNA ligase, mitochondrial OS=Saccharomyces cerevisiae
gene-METBIDRAFT_33831	Oxygen-dependent coproporphyrinogen-III oxidase OS=Saccharomyces cerevisiae
Autophagy - other
gene-METBIDRAFT_15587	Ubiquitin-like protein ATG12 OS=Meyerozyma guilliermondii
gene-METBIDRAFT_24769	Phosphatidylinositol 3-kinase VPS34 OS=Candida albicans OX=5476 GN=VPS34 PE=3 SV=1
gene-METBIDRAFT_35216	Target of rapamycin complex 1 subunit KOG1 OS=Saccharomyces cerevisiae
Glyoxylate and dicarboxylate metabolism
gene-METBIDRAFT_10902	Isocitrate lyase OS=Cyberlindnera jadinii OX=4903 GN=ICL1 PE=3 SV=1
gene-METBIDRAFT_197762	Kynurenine formamidase OS=Debaryomyces hansenii
gene-METBIDRAFT_30113	Malate dehydrogenase, peroxisomal	lactate/malate dehydrogenase, NAD binding domain
Longevity regulating pathway - multiple species
gene-METBIDRAFT_35216	Target of rapamycin complex 1 subunit KOG1 OS=Saccharomyces cerevisiae
gene-METBIDRAFT_44477	cAMP-dependent protein kinase type 2
gene-METBIDRAFT_79516	Heat shock protein 104 OS=Saccharomyces cerevisiae (strain ATCC 204508 / S288c) OX=559292 GN=HSP104 PE=1 SV=2
Phagosome
gene-METBIDRAFT_24769	Phosphatidylinositol 3-kinase VPS34 OS=Candida albicans OX=5476 GN=VPS34 PE=3 SV=1
gene-METBIDRAFT_33631	V-type proton ATPase subunit G OS=Schizosaccharomyces pombe (strain 972 / ATCC 24843) OX=284812 GN=vma10 PE=3 SV=2
gene-METBIDRAFT_86769	Vacuolar protein sorting-associated protein 27
Non-homologous End-joining
gene-METBIDRAFT_48106	Ku70/Ku80 beta-barrel domain	Replication, recombination and repair	SPOC domain-like protein [Metschnikowia bicuspidata var. bicuspidata NRRL YB-4993]
gene-METBIDRAFT_69582	Double-strand break repair protein MRE11 OS=Saccharomyces cerevisiae (strain ATCC 204508 / S288c) OX=559292 GN=MRE11 PE=1 SV=2
SNARE interactions in vesicular transport
gene-METBIDRAFT_11871	Protein transport protein BOS1 OS=Debaryomyces hansenii (strain ATCC 36239 / CBS 767 / JCM 1990 / NBRC 0083 / IGC 2968) OX=284592 GN=BOS1 PE=3 SV=1
gene-METBIDRAFT_12670	Integral membrane protein SED5 OS=Saccharomyces cerevisiae (strain ATCC 204508 / S288c) OX=559292 GN=SED5 PE=1 SV=1
Glycosylphosphatidylinositol (GPI)-anchor biosynthesis
gene-METBIDRAFT_46754	Cell wall/membrane/envelope biogenesis;; Posttranslational modification, protein turnover, chaperones	GPI transamidase component GPI16 OS=Saccharomyces cerevisiae (strain ATCC 204508 / S288c) OX=559292 GN=GPI16 PE=1 SV=2
gene-METBIDRAFT_70136	Intracellular trafficking, secretion, and vesicular transport	PGAP1-like protein	GPI inositol-deacylase OS=Debaryomyces hansenii (strain ATCC 36239 / CBS 767 / JCM 1990 / NBRC 0083 / IGC 2968) OX=284592 GN=BST1 PE=3 SV=2
Ascorbate and aldarate metabolism
gene-METBIDRAFT_40107	Multicopper oxidase elcG OS=Phaeosphaeria nodorum (strain SN15 / ATCC MYA-4574 / FGSC 10173) OX=321614 GN=elcG PE=1 SV=1
